# Supplementary material for: Frequent activating STAT3 mutations and novel recurrent genomic abnormalities detected in breast implant-associated anaplastic large cell lymphoma
Source: Oncotarget. 2018 Nov 16;9(90):36126–36. doi: 10.18632/oncotarget.26308 (PMC6281423; doi:10.18632/oncotarget.26308)
Supplement: Supplementary file 2 [file oncotarget-09-36126-s002.xlsx]

## Sheet: Sheet1
Supplementary Table 1: Genes analysed by targeted sequencing
Gene	Transcript
ACTG1	NM_001614.3
AKT1	NM_005163.2
ALK	NM_004304.4
ARAF	NM_001654.4
ARID1A	NM_006015.4
ASXL1	NM_015338.5
ATM	NM_000051.3
ATR	NM_001184.3
BCL2	NM_000633.2
BCL6	NM_001706.4
BCL7A	NM_020993.3
BCOR	NM_017745.5
BCORL1	NM_021946.4
BIRC3	NM_001165.4
BRAF	NM_004333.4
BRD2	NM_005104.3
BRD3	NM_007371.3
BRD4	NM_014299.2
BRCA1	NM_007294.3
BRCA2	NM_000059.3
BTK	NM_000061.2
CALR	NM_004343.3
CARD11	NM_032415.4
CBL	NM_005188.3
CCND1	NM_053056.2
CCND2	NM_001759.3
CCND3	NM_001760.3
CD274	NM_014143.3
CD79A	NM_001783.3
CD79B	NM_000626.2
CDKN1B	NM_004064.3
CDKN2A	NM_000077.4
CEBPA	NM_004364.3
CHEK2	NM_007194.3
CIITA	NM_000246.3
CRBN	NM_016302.3
CREBBP	NM_004380.2
CSF3R	NM_156039.3
CSMD1	NM_033225.5
CXCR4	NM_003467.2
CYLD	NM_015247.2
DDX3X	NM_001356.3
DIS3	NM_014953.3
DNMT3A	NM_022552.4
EGR1	NM_001964.2
EGFR	NM_005228.3
EP300	NM_001429.3
ERBB2	NM_004448.2
ETNK1	NM_018638.4
ETV6	NM_001987.4
EZH2	NM_004456.4
FAM46C	NM_017709.3
FAT1	NM_005245.3
FBXO11	NM_025133.4
FBXW7	NM_033632.3
FGFR1	NM_023110.2
FGFR3	NM_000142.4
FLT3	NM_004119.2
FOXO1	NM_002015.3
FOXP1	NM_032682.5
FYN	NM_002037.5
GATA2	NM_032638.4
HIST1H1B	NM_005322.2
HIST1H1C	NM_005319.3
HIST1H1D	NM_005320.2
HIST1H1E	NM_005321.2
ID3	NM_002167.4
IDH1	NM_005896.2
IDH2	NM_002168.2
IKZF1	NM_006060.4
IKZF3	NM_012481.4
IL7R	NM_002185.3
IRAK1	NM_001569.3
IRF2BP2	NM_182972.2
IRF4	NM_002460.3
IRF8	NM_002163.2
ITPKB	NM_002221.3
JAK1	NM_002227.2
JAK2	NM_004972.3
JAK3	NM_000215.3
KDM2B	NM_032590.4
KDM6A	NM_021140.2
KIT	NM_000222.2
KLF2	NM_016270.2
KLHL14	NM_020805.1
KMT2A	NM_005933.3
KMT2C	NM_170606.2
KMT2D	NM_003482.3
KRAS	NM_033360.2
LTB	NM_002341.1
MAP2K1	NM_002755.3
MAX	NM_002382.4
MKI67	NM_002417.4
MPL	NM_005373.2
MTOR	NM_004958.3
MYC	NM_002467.4
MYD88	NM_002468.4
NCOR1	NM_001190440.1
NCOR2	NM_006312.5
NF1	NM_000267.3
NFKB2	NM_002502.4
NFKBIA	NM_020529.2
NFKBIE	NM_004556.2
NOTCH1	NM_017617.3
NOTCH2	NM_024408.3
NPM1	NM_002520.6
NRAS	NM_002524.4
PDGFRA	NM_006206.4
PHF6	NM_001015877.1
PIGA	NM_002641.3
PIK3CA	NM_006218.2
PIK3CD	NM_005026.3
PIK3R1	NM_181523.2
PIM1	NM_002648.3
PIM2	NM_006875.3
PLCG1	NM_002660.2
PLCG2	NM_002661.3
PML	NM_002675.3
POT1	NM_015450.2
PRDM1	NM_001198.3
PRKCB	NM_212535.2
PRKD2	NM_016457.4
PSMB5	NM_002797.3
PTEN	NM_000314.4
PTPN1	NM_002827.3
PTPN6	NM_002831.5
PTPN11	NM_002834.3
RAD21	NM_006265.2
RAF1	NM_002880.3
RASA2	NM_006506.2
RB1	NM_000321.2
RBBP4	NM_005610.2
REL	NM_002908.2
RELA	NM_021975.3
RHOA	NM_001664.2
ROS1	NM_002944.2
RPL5	NM_000969.3
RPL11	NM_000975.3
RPL15	NM_002948.3
RPL26	NM_000987.3
RPS7	NM_001011.3
RPS10	NM_001014.4
RPS19	NM_001022.3
RPS24	NM_033022.3
RPS26	NM_001029.3
RPS29	NM_001032.4
RRAGC	NM_022157.3
RUNX1	NM_001754.4
SETBP1	NM_015559.2
SETD2	NM_014159.6
SF3B1	NM_012433.2
SMARCA4	NM_003072.3
SMARCAL1	NM_014140.3
SMARCB1	NM_003073.3
SMC1A	NM_006306.3
SMC3	NM_005445.3
SOCS1	NM_003745.1
SP140	NM_007237.4
SRSF2	NM_003016.4
STAT3	NM_139276.2
STAT5B	NM_012448.3
STAT6	NM_001178078.1
SUZ12	NM_015355.2
TBL1XR1	NM_024665.4
TCF3	NM_001136139.2
TET2	NM_001127208.2
TNFAIP3	NM_006290.3
TNFRSF11A	NM_003839.3
TNFRSF13C	NM_052945.3
TNFRSF14	NM_003820.2
TNFSF9	NM_003811.3
TP53	NM_000546.5
TRAF2	NM_021138.3
TRAF3	NM_145725.2
TRAF5	NM_004619.3
TYK2	NM_003331.4
U2AF1	NM_006758.2
WT1	NM_024426.4
XPO1	NM_003400.3
ZRSR2	NM_005089.3
